# Supplementary material for: The Use of Less Conventional Meats or Meat with High pH Can Lead to the Growth of Undesirable Microorganisms during Natural Meat Fermentation
Source: Foods. 2020 Oct 1;9(10):1386. doi: 10.3390/foods9101386 (PMC7601081; doi:10.3390/foods9101386)
Supplement: Supplementary file 1 [file foods-09-01386-s001.zip]

Archive with 1 entries (1 files):
- foods-924464-supplementary.docx
